# Supplementary material for: The kinase ZYG-1 phosphorylates the cartwheel protein SAS-5 to drive centriole assembly in C. elegans
Source: EMBO Rep. 2024 May 14;25(6):2698–721. doi: 10.1038/s44319-024-00157-y (PMC11169420; doi:10.1038/s44319-024-00157-y)
Supplement: Supplementary file 1 — Dataset EV1 [file 44319_2024_157_MOESM1_ESM.xlsx]

## Sheet: SAS-5 peptides Ascore above 18
Table EV1 - List of SAS-5 Phosphopeptides identified by Mass Spectrometry with Ascore above 18
Peptide	Uniq	-10lgP	Mass	Length	m/z	z	#Spec	Start	End	PTM	Residues Phos
K.TVNVS(+79.97)QTVEGTSR.N	Y	115.52	1456.66	13	729.334	2	55	96	108	Phosphorylation (STY)	s99
K.TVNVS(+79.97)Q(+.98)TVEGTSR.N	Y	105.17	1457.64	13	729.827	2	2	96	108	Phosphorylation (STY); Deamidation (NQ)	s99
K.GQSIS(+79.97)YYPSEAAGK.T	Y	103.99	1536.65	14	769.331	2	6	337	350	Phosphorylation (STY)	S340
K.TVNVSQT(+79.97)VEGTSR.N	Y	101.14	1456.66	13	729.335	2	9	96	108	Phosphorylation (STY)	T101
K.GQS(+79.97)ISYYPSEAAGK.T	Y	93.97	1536.65	14	769.332	2	9	337	350	Phosphorylation (STY)	S338
R.TYEPDQPC(+57.02)HS(+79.97)LYQK.G	Y	91.05	1844.74	14	923.379	2	12	323	336	Carbamidomethylation; Phosphorylation (STY)	S331
R.AAYSPPPPMS(+79.97)EVR.Y	Y	90.78	1480.64	13	741.328	2	24	262	274	Phosphorylation (STY)	S270
R.YGS(+79.97)GVNPALM(+15.99)R.E	Y	87.88	1259.54	11	630.776	2	4	275	285	Phosphorylation (STY); Oxidation (M)	S276
R.AAYSPPPPM(+15.99)S(+79.97)EVR.Y	Y	87.28	1496.64	13	749.325	2	30	262	274	Oxidation (M); Phosphorylation (STY)	S270
K.TVNVS(+79.97)QTVEGTS(+79.97)RNSK.K	Y	85.47	1865.79	16	933.903	2	7	96	111	Phosphorylation (STY)	S99 S106
R.YDNGLAS(+79.97)IDSR.Q	Y	83.02	1289.53	11	645.772	2	8	296	306	Phosphorylation (STY)	S301
K.M(+15.99)QELM(+15.99)S(+79.97)NFFQK.I	Y	81.44	1513.6	11	757.806	2	11	168	178	Oxidation (M); Phosphorylation (STY)	S172
R.SIRYDNGLAS(+79.97)IDSR.Q	Y	79.95	1645.75	14	823.88	2	14	293	306	Phosphorylation (STY)	S301
K.TVN(+.98)VS(+79.97)QTVEGTSR.N	Y	78.14	1457.64	13	729.827	2	1	96	108	Deamidation (NQ); Phosphorylation (STY)	S99
R.YGS(+79.97)GVNPALMR.E	Y	78.04	1243.54	11	622.778	2	4	275	285	Phosphorylation (STY)	S276
K.TVNVS(+79.97)QTVEGTSRNS(+79.97)KK.V	Y	74.83	1993.89	17	997.95	2	6	96	112	Phosphorylation (STY)	S99 S109
K.TVNVS(+79.97)QTVEGT(+79.97)SRNSK.K	Y	74.14	1865.79	16	933.903	2	4	96	111	Phosphorylation (STY)	S99 T105
K.TVNVS(+79.97)QTVEGTSRNS(+79.97)K.K	Y	72.69	1865.79	16	933.903	2	3	96	111	Phosphorylation (STY)	S99 S109
K.M(+15.99)QELMS(+79.97)NFFQK.I	Y	71.02	1497.6	11	749.808	2	3	168	178	Oxidation (M); Phosphorylation (STY)	S172
R.SIRYDN(+.98)GLAS(+79.97)IDSR.Q	Y	69.69	1646.73	14	824.371	2	4	293	306	Deamidation (NQ); Phosphorylation (STY)	S301
R.TKPPVPS(+79.97)TQPIVAAVEVAK.K	Y	68.55	2011.08	19	671.365	3	13	48	66	Phosphorylation (STY)	S53
K.S(+79.97)C(+57.02)LSAPKPR.K	Y	67.72	1094.49	9	548.255	2	7	69	77	Phosphorylation (STY); Carbamidomethylation	S68
K.SC(+57.02)LS(+79.97)APKPR.K	Y	66.25	1094.49	9	548.255	2	4	69	77	Carbamidomethylation; Phosphorylation (STY)	S71
K.TVNVS(+79.97)QTVEGTSRNSK.K	Y	65.37	1785.83	16	893.919	2	5	96	111	Phosphorylation (STY)	S99
K.TVNVS(+79.97)QTVEGTS(+79.97)R.N	Y	62.97	1536.62	13	769.318	2	9	96	108	Phosphorylation (STY)	s99 S106
K.TVNVS(+79.97)QTVEGTS(+79.97)RNSKK.V	Y	62.82	1993.89	17	997.95	2	2	96	112	Phosphorylation (STY)	s99 S106
K.GQ(+.98)S(+79.97)ISYYPSEAAGK.T	Y	62.6	1537.63	14	769.823	2	3	337	350	Deamidation (NQ); Phosphorylation (STY)	S338
K.TELQTIRT(+79.97)EIQEETAR.R	Y	62.3	1996.95	16	999.48	2	4	140	155	Phosphorylation (STY)	T146
K.GQ(+.98)SIS(+79.97)YYPSEAAGK.T	Y	61.74	1537.63	14	769.823	2	1	337	350	Deamidation (NQ); Phosphorylation (STY)	S340
K.GQSISYYPS(+79.97)EAAGK.T	Y	61.67	1536.65	14	769.332	2	2	337	350	Phosphorylation (STY)	S344
R.TKPPVPST(+79.97)QPIVAAVEVAK.K	Y	60.84	2011.08	19	671.366	3	11	48	66	Phosphorylation (STY)	T54
R.YDNGLASIDS(+79.97)R.Q	Y	59.97	1289.53	11	645.772	2	1	296	306	Phosphorylation (STY)	S304
K.MQELMS(+79.97)NFFQK.I	Y	58.82	1481.61	11	741.811	2	1	168	178	Phosphorylation (STY)	S172
R.TGYYVEDSS(+79.97)DHEEDVVVNKR.G	Y	58.73	2420.02	20	807.679	3	2	358	377	Phosphorylation (STY)	S365
R.SIRYDNGLASIDS(+79.97)R.Q	Y	57.56	1645.75	14	823.879	2	3	293	306	Phosphorylation (STY)	S304
K.PPVPS(+79.97)TQPIVAAVEVAK.K	Y	57.16	1781.93	17	891.973	2	3	50	66	Phosphorylation (STY)	S53
K.MQELM(+15.99)S(+79.97)NFFQK.I	Y	56.68	1497.6	11	749.809	2	4	168	178	Oxidation (M); Phosphorylation (STY)	S172
R.YDN(+.98)GLAS(+79.97)IDSR.Q	Y	56.07	1290.51	11	646.266	2	1	296	306	Deamidation (NQ); Phosphorylation (STY)	S301
K.TVNVS(+79.97)QTVEGTSRN(+.98)SKK.V	Y	55.57	1914.9	17	958.459	2	4	96	112	Phosphorylation (STY); Deamidation (NQ)	S99
K.TVNVSQTVEGT(+79.97)S(+79.97)RNSKK.V	Y	55.13	1993.89	17	997.95	2	1	96	112	Phosphorylation (STY)	T105 S106
K.TVNVS(+79.97)QT(+79.97)VEGTSR.N	Y	53.81	1536.62	13	769.318	2	3	96	108	Phosphorylation (STY)	s99 t101
K.TVNVSQT(+79.97)VEGTS(+79.97)RNSK.K	Y	53.74	1865.79	16	933.903	2	1	96	111	Phosphorylation (STY)	T101 S106
K.PPVPST(+79.97)QPIVAAVEVAK.K	Y	53.38	1781.93	17	891.973	2	3	50	66	Phosphorylation (STY)	T54
V.NVS(+79.97)QTVEGTSR.N	Y	49.73	1256.54	11	629.277	2	1	98	108	Phosphorylation (STY)	S99
V.PS(+79.97)TQPIVAAVEVAK.K	Y	49.38	1488.76	14	745.386	2	2	53	66	Phosphorylation (STY)	S53
R.AAYSPPPPM(+15.99)S(+79.97)EVRYGSGVNPALM(+15.99)R.E	Y	47.95	2658.2	24	887.073	3	5	262	285	Oxidation (M); Phosphorylation (STY)	S270
V.PST(+79.97)QPIVAAVEVAK.K	Y	47.27	1488.76	14	745.387	2	1	53	66	Phosphorylation (STY)	T54
R.AAYSPPPPM(+15.99)S(+79.97)EVRYGSGVNPALMR.E	Y	47.15	2642.2	24	881.741	3	4	262	285	Oxidation (M); Phosphorylation (STY)	S270
K.TVNVS(+79.97)QTVEGT(+79.97)SR.N	Y	46.64	1536.62	13	769.318	2	2	96	108	Phosphorylation (STY)	S99 T105
R.T(+79.97)KPPVPSTQPIVAAVEVAK.K	Y	46.36	2011.08	19	671.366	3	2	48	66	Phosphorylation (STY)	T47
R.TGYYVEDS(+79.97)SDHEEDVVVNKR.G	Y	46.22	2420.02	20	807.68	3	3	358	377	Phosphorylation (STY)	S364
K.GQS(+79.97)ISYYPS(+79.97)EAAGK.T	Y	45.58	1616.62	14	809.315	2	2	337	350	Phosphorylation (STY)	S338 S344
R.SIRYDNGLASIDS(+79.97)RQWTNER.R	Y	45.44	2460.12	20	821.047	3	4	293	312	Phosphorylation (STY)	S304
R.KEPPS(+79.97)HPALR.Q	Y	45.38	1210.59	10	404.536	3	62	78	87	Phosphorylation (STY)	S81
R.APDSYRTYEPDQPC(+57.02)HS(+79.97)LYQK.G	Y	44.85	2534.06	20	845.693	3	3	317	336	Carbamidomethylation; Phosphorylation (STY)	S331
G.KTVNVS(+79.97)QTVEGTSR.N	Y	44.36	1584.75	14	793.382	2	4	95	108	Phosphorylation (STY)	s99
T.YEPDQPC(+57.02)HS(+79.97)LYQK.G	Y	43.88	1743.7	13	872.855	2	2	324	336	Carbamidomethylation; Phosphorylation (STY)	S331
K.TVAFGKTVNVS(+79.97)QTVEGTSRNSK.K	Y	43.68	2389.16	22	797.395	3	1	90	111	Phosphorylation (STY)	S99
K.TVAFGKTVNVS(+79.97)QTVEGTSR.N	Y	43.01	2059.99	19	687.672	3	1	90	108	Phosphorylation (STY)	s99
R.AAYS(+79.97)PPPPMSEVRYGSGVNPALMR.E	Y	42.95	2626.21	24	876.409	3	2	262	285	Phosphorylation (STY)	S264
K.TVNVS(+79.97)QTVEGTSRN(+.98)SK.K	Y	42.93	1786.81	16	894.413	2	1	96	111	Phosphorylation (STY); Deamidation (NQ)	S99
R.AAYS(+79.97)PPPPM(+15.99)S(+79.97)EVR.Y	Y	42.63	1576.6	13	789.309	2	2	262	274	Phosphorylation (STY); Oxidation (M)	S270
K.TVNVSQTVEGTS(+79.97)R.N	Y	42.32	1456.66	13	729.335	2	1	96	108	Phosphorylation (STY)	S106
R.AAYSPPPPMS(+79.97)EVRYGSGVNPALMR.E	Y	42.28	2626.21	24	876.41	3	1	262	285	Phosphorylation (STY)	S270
R.NNRT(+79.97)GYYVEDSSDHEEDVVVNKR.G	Y	41.98	2804.2	23	935.741	3	1	355	377	Phosphorylation (STY)	T357
R.APDS(+79.97)YRTYEPDQPC(+57.02)HSLYQK.G	Y	41.97	2534.06	20	845.692	3	2	317	336	Phosphorylation (STY); Carbamidomethylation	S331
R.T(+79.97)KPPVPSTQ(+.98)PIVAAVEVAK.K	Y	40.34	2012.06	19	671.694	3	1	48	66	Phosphorylation (STY); Deamidation (NQ)	T47
R.AAYSPPPPMS(+79.97)EVRYGSGVNPALM(+15.99)R.E	Y	39.49	2642.2	24	881.741	3	4	262	285	Phosphorylation (STY); Oxidation (M)	S270
R.ET(+79.97)LTVERSIR.Y	Y	38.65	1282.63	10	642.321	2	4	286	295	Phosphorylation (STY)	T286
R.ETLT(+79.97)VER.S	Y	38.34	926.411	7	464.213	2	1	286	292	Phosphorylation (STY)	T288
R.QKTVAFGKTVNVS(+79.97)QTVEGTSR.N	Y	38	2316.15	21	773.056	3	1	88	108	Phosphorylation (STY)	s99
R.QKT(+79.97)VAFGKTVNVSQTVEGTSR.N	Y	36.97	2316.15	21	773.057	3	1	88	108	Phosphorylation (STY)	T89
R.NNRTGYYVEDSS(+79.97)DHEEDVVVNKR.G	Y	36.03	2804.2	23	702.058	4	2	355	377	Phosphorylation (STY)	S365
R.TKPPVPST(+79.97)QPIVAAVEVAKK.K	Y	35.85	2139.17	20	535.8	4	1	48	67	Phosphorylation (STY)	T54
K.KKS(+79.97)C(+57.02)LSAPKPR.K	Y	35.83	1350.68	11	451.235	3	3	67	77	Phosphorylation (STY); Carbamidomethylation	S68
R.ETLTVERS(+79.97)IR.Y	Y	35.36	1282.63	10	642.321	2	1	286	295	Phosphorylation (STY)	S292
E.PDQPC(+57.02)HS(+79.97)LYQK.G	Y	35.25	1451.59	11	726.802	2	3	326	336	Carbamidomethylation; Phosphorylation (STY)	S331
R.YDNGLASIDSRQWT(+79.97)NER.R	Y	34.86	2103.9	17	702.308	3	1	296	312	Phosphorylation (STY)	T308
R.APDS(+79.97)YRTYEPDQPC(+57.02)HS(+79.97)LYQK.G	Y	34.39	2614.02	20	872.347	3	1	317	336	Phosphorylation (STY); Carbamidomethylation	S319 S331
R.AAYS(+79.97)PPPPM(+15.99)SEVRYGSGVNPALMR.E	Y	33.88	2642.2	24	881.741	3	1	262	285	Phosphorylation (STY); Oxidation (M)	S264
K.TVNVSQT(+79.97)VEGT(+79.97)SRNSK.K	Y	33.81	1865.79	16	933.903	2	1	96	111	Phosphorylation (STY)	T101 T105
K.DKENFHESPRQS(+79.97)R.Q	Y	32.91	1708.73	13	855.373	2	2	193	205	Phosphorylation (STY)	S203
R.AAYS(+79.97)PPPPMSEVRYGSGVNPALM(+15.99)R.E	Y	32.76	2642.2	24	881.742	3	1	262	285	Phosphorylation (STY); Oxidation (M)	S264
R.TKPPVPS(+79.97)TQPIVAAVEVAKKK.S	Y	32.65	2267.27	21	756.762	3	2	48	68	Phosphorylation (STY)	S53
K.GQS(+79.97)ISYYPSEAAGKTTAR.N	Y	31.95	1965.88	18	656.302	3	2	337	354	Phosphorylation (STY)	S338
R.AAYSPPPPM(+15.99)SEVRY(+79.97)GSGVNPALM(+15.99)R.E	Y	31.81	2658.2	24	887.073	3	2	262	285	Oxidation (M); Phosphorylation (STY)	Y274
R.ET(+79.97)LTVER.S	Y	31.15	926.411	7	464.213	2	4	286	292	Phosphorylation (STY)	T286
R.TKPPVPST(+79.97)QPIVAAVEVAKKK.S	Y	30.93	2267.27	21	756.763	3	2	48	68	Phosphorylation (STY)	T54
R.QKTVAFGKTVNVS(+79.97)QT(+79.97)VEGTSR.N	Y	30.69	2396.11	21	799.712	3	1	88	108	Phosphorylation (STY)	s99 t101
K.TVNVSQT(+79.97)VEGTSRNSKK.V	Y	30.58	1913.92	17	638.981	3	2	96	112	Phosphorylation (STY)	T101
R.ET(+79.97)LTVERS(+79.97)IR.Y	Y	29.52	1362.59	10	682.304	2	2	286	295	Phosphorylation (STY)	T286 S292
V.NVS(+79.97)QTVEGTSRN(+.98)SKK.V	Y	28.93	1714.79	15	858.401	2	1	98	112	Phosphorylation (STY); Deamidation (NQ)	s99
R.AAYSPPPPMSEVRY(+79.97)GSGVNPALM(+15.99)R.E	Y	28.57	2642.2	24	881.741	3	1	262	285	Phosphorylation (STY); Oxidation (M)	Y274
`	Y	28.18	1784.71	14	893.362	2	1	2	15	Carbamidomethylation; Phosphorylation (STY)	s10
R.NNRTGY(+79.97)YVEDSSDHEEDVVVNKR.G	Y	28.02	2804.2	23	702.058	4	1	355	377	Phosphorylation (STY)	Y359
S.PPPPMS(+79.97)EVR.Y	Y	27.45	1088.47	9	545.244	2	3	266	274	Phosphorylation (STY)	S270
N.VS(+79.97)QTVEGTSR.N	Y	27.24	1142.5	10	572.256	2	1	99	108	Phosphorylation (STY)	s99
R.AAYSPPPPMSEVRY(+79.97)GSGVNPALMR.E	Y	27.1	2626.21	24	876.409	3	1	262	285	Phosphorylation (STY)	Y274
K.TVNVS(+79.97)QT(+79.97)VEGTSRNSKK.V	Y	27.06	1993.89	17	665.636	3	2	96	112	Phosphorylation (STY)	s99 t101
R.AAYS(+79.97)PPPPMSEVR.Y	Y	26.22	1480.64	13	741.328	2	1	262	274	Phosphorylation (STY)	S264
K.TVNVSQTVEGTSRNS(+79.97)K.K	Y	25.8	1785.83	16	596.282	3	2	96	111	Phosphorylation (STY)	S106
K.IAS(+79.97)AREVIKR.D	Y	25.6	1221.66	10	408.227	3	2	213	222	Phosphorylation (STY)	S214
K.TVNVS(+79.97)QTVEGTSRNSKK.V	Y	25.54	1913.92	17	638.981	3	1	96	112	Phosphorylation (STY)	s99
R.TGYYVEDSS(+79.97)DHEEDVVVNK.R	Y	25.16	2263.92	19	755.646	3	2	358	376	Phosphorylation (STY)	S365
R.QKTVAFGKT(+79.97)VNVS(+79.97)QTVEGTSR.N	Y	25.06	2396.11	21	799.711	3	1	88	108	Phosphorylation (STY)	T95 S99
K.TVNVS(+79.97)QT(+79.97)VEGTSRNSK.K	Y	24	1865.79	16	933.903	2	1	96	111	Phosphorylation (STY)	S99 T101
K.TVNVS(+79.97)QT(+79.97)VEGTSRN(+.98)SKK.V	Y	23.95	1994.87	17	665.964	3	1	96	112	Phosphorylation (STY); Deamidation (NQ)	S99 T101
R.APDSYRTY(+79.97)EPDQPC(+57.02)HS(+79.97)LYQK.G	Y	23.68	2614.02	20	872.348	3	1	317	336	Phosphorylation (STY); Carbamidomethylation	Y323 S331
E.PVEKDKENFHES(+79.97)PRQSR.Q	Y	23.66	2161.99	17	721.67	3	1	189	205	Phosphorylation (STY)	S199
Q.AIEPVEKDKENFHESPRQS(+79.97)R.Q	Y	23.56	2475.15	20	826.059	3	1	186	205	Phosphorylation (STY)	S203
K.TVNVSQTVEGT(+79.97)SRNSK.K	Y	23.52	1785.83	16	893.92	2	1	96	111	Phosphorylation (STY)	T105
S.PPPPM(+15.99)S(+79.97)EVR.Y	Y	23.45	1104.47	9	553.241	2	3	266	274	Oxidation (M); Phosphorylation (STY)	S270
R.RDNRAPDS(+79.97)YRTYEPDQPC(+57.02)HS(+79.97)LYQK.G	Y	23	3155.3	24	789.832	4	1	313	336	Phosphorylation (STY); Carbamidomethylation	S319 S331
K.TVNVSQT(+79.97)VEGTS(+79.97)RNSKK.V	Y	22.88	1993.89	17	665.636	3	1	96	112	Phosphorylation (STY)	T101 S106
K.QQAIEPVEKDKENFHES(+79.97)PRQSR.Q	Y	22.6	2731.27	22	911.431	3	1	184	205	Phosphorylation (STY)	S199
K.TVNVSQT(+79.97)VEGTSRNS(+79.97)KK.V	Y	22.29	1993.89	17	665.636	3	2	96	112	Phosphorylation (STY)	T101 S109
K.TVNVSQTVEGTSRNS(+79.97)KK.V	Y	22.25	1913.92	17	638.981	3	1	96	112	Phosphorylation (STY)	S109
K.TVNVS(+79.97)QTVEGT(+79.97)SRNSKK.V	Y	22.19	1993.89	17	665.636	3	2	96	112	Phosphorylation (STY)	S99 T105
K.T(+79.97)VNVSQTVEGTSR.N	Y	22.17	1456.66	13	729.335	2	2	96	108	Phosphorylation (STY)	T95
R.RDNRAPDSYRTYEPDQPC(+57.02)HS(+79.97)LYQK.G	Y	21.97	3075.33	24	769.839	4	1	313	336	Carbamidomethylation; Phosphorylation (STY)	S331
R.DAMKTELQT(+79.97)IR.T	Y	21.79	1384.64	11	693.328	2	1	136	146	Phosphorylation (STY)	T143
R.T(+79.97)KPPVPSTQPIVAAVEVAKKKS(+79.97)C(+57.02)LSAPKPR.K	Y	21.72	3343.75	30	836.944	4	1	48	77	Phosphorylation (STY); Carbamidomethylation	T47 S68
K.QQ(+.98)AIEPVEKDKENFHESPRQS(+79.97)R.Q	Y	21.68	2732.26	22	684.071	4	1	184	205	Deamidation (NQ); Phosphorylation (STY)	S203
R.TKPPVPST(+79.97)Q(+.98)PIVAAVEVAK.K	Y	20.97	2012.06	19	671.696	3	1	48	66	Phosphorylation (STY); Deamidation (NQ)	T54
R.DNRAPDSYRTYEPDQPC(+57.02)HS(+79.97)LYQK.G	Y	20.95	2919.23	23	730.815	4	2	314	336	Carbamidomethylation; Phosphorylation (STY)	S331
R.T(+79.97)KPPVPSTQPIVAAVEVAKKK.S	Y	20.92	2267.27	21	756.762	3	1	48	68	Phosphorylation (STY)	T47
K.TVNVSQTVEGT(+79.97)SRNS(+79.97)KK.V	Y	20.77	1993.89	17	665.636	3	1	96	112	Phosphorylation (STY)	T105 S109
R.TYEPDQPC(+57.02)HSLY(+79.97)QKGQSIS(+79.97)YYPSEAAGK.T	Y	20.62	3363.38	28	841.852	4	1	323	350	Carbamidomethylation; Phosphorylation (STY)	S340 Y333
R.TYEPDQPC(+57.02)HS(+79.97)LYQKGQSISYYPSEAAGK.T	Y	20.49	3283.42	28	821.861	4	2	323	350	Carbamidomethylation; Phosphorylation (STY)	S331
K.TVNVSQTVEGTS(+79.97)RNSK.K	Y	20.24	1785.83	16	596.283	3	1	96	111	Phosphorylation (STY)	S106
R.TKPPVPSTQPIVAAVEVAKKKS(+79.97)C(+57.02)LSAPKPR.K	Y	20.19	3263.78	30	816.954	4	1	48	77	Phosphorylation (STY); Carbamidomethylation	S68
Y.EPDQPC(+57.02)HS(+79.97)LYQK.G	Y	19.93	1580.63	12	791.324	2	1	325	336	Carbamidomethylation; Phosphorylation (STY)	S331
R.TYEPDQPC(+57.02)HS(+79.97)LYQ(+.98)K.G	Y	19.91	1845.73	14	616.25	3	1	323	336	Carbamidomethylation; Phosphorylation (STY); Deamidation (NQ)	S331
R.TYEPDQPC(+57.02)HSLY(+79.97)QKGQSISYYPSEAAGK.T	Y	19.83	3283.42	28	821.863	4	1	323	350	Carbamidomethylation; Phosphorylation (STY)	Y333
K.M(+15.99)QELM(+15.99)S(+79.97)NFFQKITIPK.Q	Y	19.74	2065.96	16	689.661	3	1	168	183	Oxidation (M); Phosphorylation (STY)	S172
V.NVS(+79.97)QTVEGT(+79.97)SRNSKK.V	Y	19.57	1793.77	15	897.892	2	1	98	112	Phosphorylation (STY)	S99 T105
K.TVNVSQ(+.98)TVEGT(+79.97)SRNSKK.V	Y	19.43	1914.9	17	639.309	3	1	96	112	Deamidation (NQ); Phosphorylation (STY)	T105
K.T(+79.97)VNVSQTVEGTSRNS(+79.97)KK.V	Y	19.39	1993.89	17	997.95	2	1	96	112	Phosphorylation (STY)	T95 S106
R.YGSGVNPALM(+15.99)RETL.T	Y	19.23	1522.74	14	762.38	2	1	275	288	Oxidation (M)	X
R.TYEPDQPC(+57.02)HS(+79.97)LYQKGQSIS(+79.97)YYPSEAAGK.T	Y	19.13	3363.38	28	841.852	4	1	323	350	Carbamidomethylation; Phosphorylation (STY)	S331 S340
R.TKPPVPS(+79.97)TQPIVAAVEVAKKKSC(+57.02)LSAPKPR.K	Y	19.12	3263.78	30	816.952	4	1	48	77	Phosphorylation (STY); Carbamidomethylation	S53
K.TVNVSQTVEGT(+79.97)SRNSKK.V	Y	19.11	1913.92	17	638.981	3	1	96	112	Phosphorylation (STY)	T105
K.TVNVS(+79.97)Q(+.98)TVEGTS(+79.97)RNSKK.V	Y	19.08	1994.87	17	665.964	3	1	96	112	Phosphorylation (STY); Deamidation (NQ)	s99 S106
K.M(+15.99)Q(+.98)ELM(+15.99)S(+79.97)NFFQK.I	Y	18.88	1514.58	11	758.298	2	1	168	178	Oxidation (M); Deamidation (NQ); Phosphorylation (STY)	S172
R.YDNGLAS(+79.97)IDSRQWTNERR.D	Y	18.58	2260	18	754.341	3	1	296	313	Phosphorylation (STY)	S301
K.TVNVS(+79.97)QTVEGTSRN(+.98)S(+79.97)KK.V	Y	18.58	1994.87	17	665.964	3	1	96	112	Phosphorylation (STY); Deamidation (NQ)	S99 S109
total 146 peptides

## Sheet: Legend
Dataset EV1. List of SAS-5 phosphopeptides identified by mass spectrometry (MS).
The residues in SAS-5 phosphorylated by ZYG-1 in vitro were identified by mass spectrometry. Phosphorylated SAS-5 was digested with trypsin and the enriched phosphopeptides were subjected to ESI-MS. The MS data was analysed using the PEAKS software. The peptides are listed in the decreasing order of A-score (-10lgP) calculated by the software. Number in the parenthesis within the peptides indicat…
