# Supplementary material for: The kinase ZYG-1 phosphorylates the cartwheel protein SAS-5 to drive centriole assembly in C. elegans
Source: EMBO Rep. 2024 May 14;25(6):2698–721. doi: 10.1038/s44319-024-00157-y (PMC11169420; doi:10.1038/s44319-024-00157-y)
Supplement: Supplementary file 4 — Source data Fig. 1 [file 44319_2024_157_MOESM4_ESM.zip]

Archive with 38 entries (31 files):
- FIG1/
- __MACOSX/._FIG1
- FIG1/.DS_Store
- __MACOSX/FIG1/._.DS_Store
- FIG1/1H/
- __MACOSX/FIG1/._1H
- FIG1/1F/
- __MACOSX/FIG1/._1F
- FIG1/1I/
- __MACOSX/FIG1/._1I
- FIG1/1B/
- __MACOSX/FIG1/._1B
- FIG1/1E/
- __MACOSX/FIG1/._1E
- FIG1/1C/
- __MACOSX/FIG1/._1C
- FIG1/1H/.DS_Store
- __MACOSX/FIG1/1H/._.DS_Store
- FIG1/1H/EMBOR-2024-58785_Source data for 1H.tif
- __MACOSX/FIG1/1H/._EMBOR-2024-58785_Source data for 1H.tif
- FIG1/1F/EMBOR-2024-58785_Source data for 1F.xlsx
- __MACOSX/FIG1/1F/._EMBOR-2024-58785_Source data for 1F.xlsx
- FIG1/1I/.DS_Store
- __MACOSX/FIG1/1I/._.DS_Store
- FIG1/1I/EMBOR-2024-58785_Source data for 1I.xlsx
- __MACOSX/FIG1/1I/._EMBOR-2024-58785_Source data for 1I.xlsx
- FIG1/1B/.DS_Store
- __MACOSX/FIG1/1B/._.DS_Store
- FIG1/1B/EMBOR-2024-58785_Source data for 1B.tif
- __MACOSX/FIG1/1B/._EMBOR-2024-58785_Source data for 1B.tif
- FIG1/1E/.DS_Store
- __MACOSX/FIG1/1E/._.DS_Store
- FIG1/1E/EMBOR-2024-58785_Source data for 1E.tif
- __MACOSX/FIG1/1E/._EMBOR-2024-58785_Source data for 1E.tif
- FIG1/1C/.DS_Store
- __MACOSX/FIG1/1C/._.DS_Store
- FIG1/1C/EMBOR-2024-58785_Source data for 1C.tif
- __MACOSX/FIG1/1C/._EMBOR-2024-58785_Source data for 1C.tif
