# Supplementary material for: The kinase ZYG-1 phosphorylates the cartwheel protein SAS-5 to drive centriole assembly in C. elegans
Source: EMBO Rep. 2024 May 14;25(6):2698–721. doi: 10.1038/s44319-024-00157-y (PMC11169420; doi:10.1038/s44319-024-00157-y)
Supplement: Supplementary file 4 — Source data Fig. 1 [file 44319_2024_157_MOESM4_ESM.zip › FIG1/1F/EMBOR-2024-58785_Source data for 1F.xlsx]

## Sheet: Sheet1
				2018-08-03
					GST SAS5	SAS5	ZYG1	BKGND SUB	ZYG1/SAS5	NORM to WT
					FL	5673.58	14225.5	6545.36	1.15366	1
					108-404	5444.35	3323.95	-4356.22	-0.767809	-0.665544
					180-404	5586.35	482.506	-7197.67	-1.26863	-1.09966
					265-404	3778.46	4148.15	-3532.02	-0.622539	-0.539623
					GST		7680.18	0
				16-2-18
					FL	18061.9	3824.51	1604.69	0.0888435	0.99954
					108-404	3532.05	1884.34	-335.485	-0.0185741	-0.20897
					180-404	1768.08	1704.87	-514.95	-0.0285102	-0.320756
					265-404	5253.25	1654.46	-565.364	-0.0313014	-0.352159
					GST	12736.9	2219.82	0
					FL	21328.9	4313.46	2587.52	0.121315	1
					108-404	7286.73	1854.16	128.222	0.00601164	0.0495541
					180-404	1507.67	2044.99	319.05	0.0149585	0.123304
					GST	9807.32	1725.94	0
						2018-08-03	16-2-18	16-2-18
					FL	1	0.99954	1
					108-404	-0.665544	-0.20897	0.0495541
					180-404	-1.09966	-0.320756	0.123304
					265-404	-0.539623	-0.352159
					GST
