# Supplementary material for: The kinase ZYG-1 phosphorylates the cartwheel protein SAS-5 to drive centriole assembly in C. elegans
Source: EMBO Rep. 2024 May 14;25(6):2698–721. doi: 10.1038/s44319-024-00157-y (PMC11169420; doi:10.1038/s44319-024-00157-y)
Supplement: Supplementary file 4 — Source data Fig. 1 [file 44319_2024_157_MOESM4_ESM.zip › FIG1/1I/EMBOR-2024-58785_Source data for 1I.xlsx]

## Sheet: Sheet1
					Normlized Intensity of ZYG-1 bound
					GST-SAS-5	Repllicate 1	Repllicate 2	Repllicate 3
					FL	1	0.99954	1
					108-404	-0.665544	-0.20897	0.0495541
					180-404	-1.09966	-0.320756	0.123304
					265-404	-0.539623	-0.352159
