# Supplementary material for: The kinase ZYG-1 phosphorylates the cartwheel protein SAS-5 to drive centriole assembly in C. elegans
Source: EMBO Rep. 2024 May 14;25(6):2698–721. doi: 10.1038/s44319-024-00157-y (PMC11169420; doi:10.1038/s44319-024-00157-y)
Supplement: Supplementary file 5 — Source data Fig. 2 [file 44319_2024_157_MOESM5_ESM.zip]

Archive with 30 entries (25 files):
- FIG2/
- __MACOSX/._FIG2
- FIG2/.DS_Store
- __MACOSX/FIG2/._.DS_Store
- FIG2/2C/
- __MACOSX/FIG2/._2C
- FIG2/2D/
- __MACOSX/FIG2/._2D
- FIG2/2E/
- __MACOSX/FIG2/._2E
- FIG2/2B/
- __MACOSX/FIG2/._2B
- FIG2/2C/.DS_Store
- __MACOSX/FIG2/2C/._.DS_Store
- FIG2/2C/EMBOR-2024-58785_Source data for 2C.xlsx
- __MACOSX/FIG2/2C/._EMBOR-2024-58785_Source data for 2C.xlsx
- FIG2/2D/.DS_Store
- __MACOSX/FIG2/2D/._.DS_Store
- FIG2/2D/EMBOR-2024-58785_Numerical Source data for 2D.xlsx
- __MACOSX/FIG2/2D/._EMBOR-2024-58785_Numerical Source data for 2D.xlsx
- FIG2/2D/EMBOR-2024-58785_Image Source data for 2D.tif
- __MACOSX/FIG2/2D/._EMBOR-2024-58785_Image Source data for 2D.tif
- FIG2/2E/EMBOR-2024-58785_Numerical Source data for 2E.xlsx
- __MACOSX/FIG2/2E/._EMBOR-2024-58785_Numerical Source data for 2E.xlsx
- FIG2/2E/.DS_Store
- __MACOSX/FIG2/2E/._.DS_Store
- FIG2/2E/EMBOR-2024-58785_Image Source data for 2E.tif
- __MACOSX/FIG2/2E/._EMBOR-2024-58785_Image Source data for 2E.tif
- FIG2/2B/EMBOR-2024-58785_Source data for 2B.xlsx
- __MACOSX/FIG2/2B/._EMBOR-2024-58785_Source data for 2B.xlsx
