# Supplementary material for: The kinase ZYG-1 phosphorylates the cartwheel protein SAS-5 to drive centriole assembly in C. elegans
Source: EMBO Rep. 2024 May 14;25(6):2698–721. doi: 10.1038/s44319-024-00157-y (PMC11169420; doi:10.1038/s44319-024-00157-y)
Supplement: Supplementary file 5 — Source data Fig. 2 [file 44319_2024_157_MOESM5_ESM.zip › FIG2/2C/EMBOR-2024-58785_Source data for 2C.xlsx]

## Sheet: Sheet1
					Percent viability of embryos upon RNAi against smd-1 or sas-5RR
						WT		S10A		S10E		3A
					RNAi	smd-1	sas-5RR	smd-1	sas-5RR	smd-1	sas-5RR	smd-1	sas-5RR
						100	100	100	2.52101	97.8022	2.94118	98.374	0.952381
						100	100	98.1013	0.657895	100	2.85714	99.1071	0.694444
						97.1831	100	99.2481	3.73134	100	1.25	98.0198	1.62602
						100	100	97.6744	2.12766	93.75	4.54545	100	1.04167
						100	100	96	4.5977	94.1176	6.34921	100	0.574713
						99.1803	99.2424	100	4.31034	100	0	100	0
						98.8764	100	100	5.55556	94.4751	5.03597	100	0.628931
						100	98.0892	100	10.3226	94.7674	4.71698	99.3007	0
						98.0198	100	97.4359	0	98.0583	1.6129	100	0
