# Supplementary material for: The kinase ZYG-1 phosphorylates the cartwheel protein SAS-5 to drive centriole assembly in C. elegans
Source: EMBO Rep. 2024 May 14;25(6):2698–721. doi: 10.1038/s44319-024-00157-y (PMC11169420; doi:10.1038/s44319-024-00157-y)
Supplement: Supplementary file 5 — Source data Fig. 2 [file 44319_2024_157_MOESM5_ESM.zip › FIG2/2D/EMBOR-2024-58785_Numerical Source data for 2D.xlsx]

## Sheet: Sheet1
							Relative SAS-5 intensity
								RNAi	SAS-5 intensity
							WT	smd-1	0.663252
								sas-5RR	1.13806
								smd-1	1
								sas-5RR	0.91345
							S10A	sas-5RR	0.740456
								sas-5RR	0.618817
							S10E	sas-5RR	0.799494
								sas-5RR	0.420003
