# Supplementary material for: The kinase ZYG-1 phosphorylates the cartwheel protein SAS-5 to drive centriole assembly in C. elegans
Source: EMBO Rep. 2024 May 14;25(6):2698–721. doi: 10.1038/s44319-024-00157-y (PMC11169420; doi:10.1038/s44319-024-00157-y)
Supplement: Supplementary file 5 — Source data Fig. 2 [file 44319_2024_157_MOESM5_ESM.zip › FIG2/2E/EMBOR-2024-58785_Numerical Source data for 2E.xlsx]

## Sheet: Sheet1
							Normalized SAS-5 band intensity
								RNAi
							WT	smd-1	1	0.688516	0.799336
								sas5RR	0.987368	0.701113	0.729922
							3A	smd-1	1.56048	1.55765	1.01626
								sas5RR	2.37641	2.52934	1.53272
