# Supplementary material for: The kinase ZYG-1 phosphorylates the cartwheel protein SAS-5 to drive centriole assembly in C. elegans
Source: EMBO Rep. 2024 May 14;25(6):2698–721. doi: 10.1038/s44319-024-00157-y (PMC11169420; doi:10.1038/s44319-024-00157-y)
Supplement: Supplementary file 5 — Source data Fig. 2 [file 44319_2024_157_MOESM5_ESM.zip › FIG2/2B/EMBOR-2024-58785_Source data for 2B.xlsx]

## Sheet: Sheet1
				S99A
				16 C			20 C			25 C
N	3			2.33976	0	0	0	0	0	0	0
n	1842			0	0	0	2.86996	0	2.66996	0	0
				1.45	0	1.22075	0	1.04021	0	0	2.22093
		LETHALITY	AVG	1.26325	0	0.406918	0.956655	0.346737	0.889988	0	0.740309
		VIABILITY	AVG	98.7367	100	99.5931	99.0433	99.6533	99.11	100	99.2597
				T101A
			DAYS	16 C			20 C			25 C
N	3		1	48.9796	50	50.7042	47.8873	26.087	35.0575	8.21918	0	0
n	2586		2	38.9381	49.5935	47.4576	37.7778	73.1343	33.7349	7.52688	0	0
			3	65.5172	51.4085	29.7561	41.1765	50.5376	28.4264	4.49438	0	0
			4	36.8421	46.4	50.4132	30.2469	31.4465	37.3494
			5	58.9744	38.3234	44.5312			29.5597
		LETHALITY	AVG	49.8503	47.1451	44.5725	39.2721	45.3014	32.8256	6.74681	0	0
		VIABILITY	AVG	50.1497	52.8549	55.4275	60.7279	54.6986	67.1744	93.2532	100	100
				2A
N	3			16 C			20 C			25 C
n	1881			54.1935	66.25	56.1728	24.0741	24.2938	34.8837	2.17391	0	0
				51.4793	43.0233	47.0149	31.8919	20.1439	30.2564	0	0	0
				62.7119	33.8235	75.3425	20.524	17.4107	27.897	7.04225	0	0
				48.9655	51.6484	75.7962	22.5108	18.4739	37.5
		LETHALITY	AVG	54.3376	48.6863	63.5816	24.7502	20.0806	32.6343	3.07206	0	0
		VIABILITY	AVG	45.6624	51.3137	36.4184	75.2498	79.9194	67.3657	96.9279	100	100
				2A1
				16 C			20 C			25 C
N	2			0	0		3.64964	3.31754		0	0
n	1449			0	0		0.75188	3.22581		0	0
							0	0.904977
		LETHALITY	AVG	0	0		1.46717	2.48277		0	0
		VIABILITY	AVG	100	100	100	98.5328	97.5172	100	100	100	100
				4A
				16 C			20 C			25 C
N	3			32.0988	42.6667	56.5891	56.383	33.3333	38.9313	4.9505	7.77778	2.12766
n	2017			44.3038	47.205	14.7887	48.6842	32.6667	63.2353	3.9604	3.27869	0
				50.7042	57.1429	54.7297	56.8182	36.3636	43.8356	1.13636	0.900901	2.8169
				56.5657	65.6716		58.1633	30.7143	14.8515	6.45161	8.49057	2.63158
		LETHALITY	AVG	45.9181	53.1715	42.0359	55.0122	33.2695	40.2134	4.12472	5.11198	1.89403
		VIABILITY	AVG	54.0819	46.8285	57.9641	44.9878	66.7305	59.7866	95.8753	94.888	98.106
				S301_304A
				16 C			20 C			25 C
				31.0345	27.3973	23.4694	23.5772	15.0943	27.4194	6.54206	19.7674	10.3896
N	3			46.6667	3.33333	5	61.0526	66.3934	92.1875	7.97872	33.0882	5.52486
n	1796			25.7143	0	7.5	38.0435	48.6667		38.6139	63.0952	1.26582
		LETHALITY	AVG	34.4718	10.2435	11.9898	40.8911	43.3848	59.8034	17.7115	38.6503	5.72677
		VIABILITY	AVG	65.5282	89.7565	88.0102	59.1089	56.6152	40.1966	82.2885	61.3497	94.2732
				6A
				16 C			20 C			25 C
				42.0118	40.4494	63.1579	69.8113	45	57.3529	0.840336	17.3913	12.5
N	3			33.0827	61.2121	60.6061	39.5062	60.6383	47.561	5.04202	5	7.69231
n	1873			6.8323	46.2025	59.6774	46.2687	50.5882	54.7619	18.4466	4.09836	4.7619
				30.4348	38.3562	45.6	60	61.9565	48.8636	0	2.94118	5.71429
				16.8478	36.4964		70.5882	44.2105	43.75	1.92308	6.25	1.78571
		LETHALITY	AVG	25.8419	44.5433	57.2603	57.2349	52.4787	50.4579	5.25041	7.13617	6.49084
		VIABILITY	AVG	74.1581	55.4567	42.7397	42.7651	47.5213	49.5421	94.7496	92.8638	93.5092
					S68A			S71A
				Day	25 C	20 C	16 C	25 C	20 C	16 C
				1	100	96.9697	98.8889	100	100	94.4444
					100	99.0099	100	100	100	100
					100	99.1736	100	100	98.6486	96.8085
				2	100	98.8095	96.5517	100	97.2973	99.5098
					100	99.4318	95.7055	100	100	98.3696
					100	99.0099	96.875	100	96.5517	100

## Sheet: Sheet2
			% viability
	Strain	temp	worm 1	worm2	worm3	worm4	worm5	worm6	worm7	worm8	worm9	worm10	worm11	worm12	worm13	worm14	worm15
	N2	16	100	100	100
	N3	20	100	100	100	100	100	100
	N4	25	100	100	100	100	100	100
	S68A	16	98.89	100	100	96.55	95.71	96.88
	S68A	20	96.97	99.01	99.17	98.81	99.43	99.01
	S68A	25	100	100	100	100	100	100
	S71A	16	94.44	100	96.81	99.51	98.37	100
	S71A	20	100	100	98.65	97.3	100	96.55
	S71A	25	100	100	100	100	100	100
	S99A	16	2.34	0	1.45	0	0	0	0	0	1.22
	S99A	20	0	2.86996	0	0	0	1.04	0	2.67	0
	S99A	25	0	0	0	0	0	2.22
	T101A	16	48.98	38.94	65.52	36.84	58.97	50	49.59	51.41	46.4	38.32	50.7	47.46	29.76	50.41	44.53
	T101A	20	47.89	37.78	41.18	30.25	26.09	73.13	50.54	31.45	35.06	33.73	28.43	37.35	29.56
	T101A	25	8.22	7.53	4.49	0	0	0	0	0	0
	S301 S304A	16	31.03	46.67	25.71	27.4	3.33	0	23.47	5	7.5
	S301 S304A	20	23.58	61.05	38.04	15.09	66.39	48.67	27.42	92.19
	S301 S304A	25	6.54	7.982	38.61	19.77	33.09	63.1	10.39	5.52	1.27
	6A	16	42.01	33.08	6.83	30.43	16.85	40.45	61.21	46.2	38.36	36.5	63.16	60.61	59.68	45.6
	6A	20	69.81	39.51	46.27	60	70.59	45	60.64	50.59	61.96	44.21	57.35	47.56	54.76	48.86	43.75
	6A	25	0.84	5.04	18.45	0	1.92	17.39	5	4.1	2.94	6.25	12.5	7.69	4.76	5.71	1.79
