# Supplementary material for: The kinase ZYG-1 phosphorylates the cartwheel protein SAS-5 to drive centriole assembly in C. elegans
Source: EMBO Rep. 2024 May 14;25(6):2698–721. doi: 10.1038/s44319-024-00157-y (PMC11169420; doi:10.1038/s44319-024-00157-y)
Supplement: Supplementary file 6 — Source data Fig. 3 [file 44319_2024_157_MOESM6_ESM.zip]

Archive with 44 entries (37 files):
- FIG3/
- __MACOSX/._FIG3
- FIG3/3E/
- FIG3/3C/
- FIG3/.DS_Store
- __MACOSX/FIG3/._.DS_Store
- FIG3/3A/
- __MACOSX/FIG3/._3A
- FIG3/3G/
- FIG3/3I (new)/
- FIG3/3B,D,F,H /
- FIG3/3E/EMBOR-2024-58785_source data Readme 3E.docx
- __MACOSX/FIG3/3E/._EMBOR-2024-58785_source data Readme 3E.docx
- FIG3/3E/.DS_Store
- __MACOSX/FIG3/3E/._.DS_Store
- FIG3/3E/EMBOR-2024-58785_Image Source data for 3E.tif
- FIG3/3C/EMBOR-2024-58785_source data Readme 3C.docx
- __MACOSX/FIG3/3C/._EMBOR-2024-58785_source data Readme 3C.docx
- FIG3/3C/EMBOR-2024-58785_Image Source data for 3C.tif
- __MACOSX/FIG3/3C/._EMBOR-2024-58785_Image Source data for 3C.tif
- FIG3/3A/.DS_Store
- __MACOSX/FIG3/3A/._.DS_Store
- FIG3/3A/EMBOR-2024-58785_Image Source data for 3A.tif
- __MACOSX/FIG3/3A/._EMBOR-2024-58785_Image Source data for 3A.tif
- FIG3/3A/EMBOR-2024-58785_Image Source data Readme 3A.docx
- __MACOSX/FIG3/3A/._EMBOR-2024-58785_Image Source data Readme 3A.docx
- FIG3/3G/.DS_Store
- __MACOSX/FIG3/3G/._.DS_Store
- FIG3/3G/EMBOR-2024-58785_Image Source data for 3G.tif
- __MACOSX/FIG3/3G/._EMBOR-2024-58785_Image Source data for 3G.tif
- FIG3/3G/EMBOR-2024-58785_source data Readme 3G.docx
- __MACOSX/FIG3/3G/._EMBOR-2024-58785_source data Readme 3G.docx
- FIG3/3I (new)/EMBOR-2024-58785_source data Left embryo magenta 3I.tif
- FIG3/3I (new)/EMBOR-2024-58785_source dataRead Me 3I.docx
- __MACOSX/FIG3/3I (new)/._EMBOR-2024-58785_source dataRead Me 3I.docx
- FIG3/3I (new)/EMBOR-2024-58785_source data left embryo cyan 3I.tif
- __MACOSX/FIG3/3I (new)/._EMBOR-2024-58785_source data left embryo cyan 3I.tif
- FIG3/3I (new)/EMBOR-2024-58785_source data Right embryo yellow 3I.tif
- FIG3/3I (new)/EMBOR-2024-58785_source data Right embryo cyan 3I.tif
- FIG3/3I (new)/EMBOR-2024-58785_source data Left embryo yellow 3I.tif
- FIG3/3I (new)/EMBOR-2024-58785_source data Right embryo Magenta 3I.tif
- __MACOSX/FIG3/3I (new)/._EMBOR-2024-58785_source data Right embryo Magenta 3I.tif
- FIG3/3B,D,F,H /EMBOR-2024-58785_ Source data for 3BDFH.xlsx
- __MACOSX/FIG3/3B,D,F,H /._EMBOR-2024-58785_ Source data for 3BDFH.xlsx
