# Supplementary material for: The kinase ZYG-1 phosphorylates the cartwheel protein SAS-5 to drive centriole assembly in C. elegans
Source: EMBO Rep. 2024 May 14;25(6):2698–721. doi: 10.1038/s44319-024-00157-y (PMC11169420; doi:10.1038/s44319-024-00157-y)
Supplement: Supplementary file 6 — Source data Fig. 3 [file 44319_2024_157_MOESM6_ESM.zip › FIG3/3B,D,F,H /EMBOR-2024-58785_ Source data for 3BDFH.xlsx]

## Sheet: Control
OD2536
2192022
	1st	AB	P1	comments
OD	bipolar	bipolar	bipolar
OD1	bipolar	ns	ns	difficult to score second division
OD1	bipolar	bipolar	bipolar	starts anaphase
OD1	bipolar	ns	ns	movie stops before second cell cycle
OD2	bipolar	bipolar	bipolar	nice movie by embryo moves
5022022
control	bipolar	bipolar	bipolar	nice movie
control	bipolar	ns	ns	movie stopped before second cell cycle.
ns= not scorable
Totals	7/7 bipolar	4/4 bipolar	4/4 bipolar	total 2 cell: 8/8 bipolar

## Sheet: S10A
S10A
2012022
	1st	AB	P1	comments
S10A	bipolar	mono	mono	cytokinesis failed followed by a bipolar spindle during second cell cycle
S10A1	bipolar	mono	mono	cytokinesis failed followed by a bipolar spindle during second cell cycle
S10A1	mono	ns	ns	monopolar during first cell cycle
1172022
s10A	mono	ns	ns
S10A1	bipolar	monopolar	bipolar
100922
S10A.0001	bipolar	mono	mono
S10A.0002	bipolar	mono	bipolar
S10A.0003	bipolar	mono	mono	nice data set but fades during later time points
S10A.0004	bipolar	mono	mono	nice data set but fades during later time points
S10A.0005	mono	ns	ns
S10A.0006	ns	ns	ns	three subfiles with only one time point each
S10A.0007	bipolar	mono	mono
S10A.0008	ns	ns	ns	one time point only
11032022
S10A.0003	bi	mono	mono	movie for figure but slow development
S10A.0004	bi	mono	mono
S10A.	bi	bi	mono	prabhu has data set and scored. Not sure which cell had mono at second div
				3/14 monopolar first and 19/22 monopolar second
11162022
S10A.0	mono	ns	ns
S10A.0001	bi	mono	bi
S10A.0002	bi	mono	mono	good data set
S10A.0003a	bi	mono	mono
S10A.0003b	bi	mono	mono
S10A.0004	bi	mono	mono
S10A.0005a	bi	mono	mono
S10A.0005b	bi	mono	mono
S10A.0005c	mono	ns	ns
ns = not scorable
	Total first	Total AB	Total P1	Total two cell
	18/23 bipole	1/18 bipolar	3/18 bipolar	total 4 of 36 bipolar

## Sheet: S10E
S10E
1022022
	1st	AB	P1	comments
S10E1	bipolar	bipolar	bipolar	nice movie. Some (maybe all) monopolar spindles at 4 cell stage.
S10E2	bipolar	bipolar	monopolar	nice movie.
1172022
S10E2	bipolar	ns	ns	embryo moving
S10E3	bipolar	bipolar	monopolar	good movie
S10E4	bipolar	monopolar	bipolar	maybe asymmetric spindle in P1
S10E5	bipolar	bipolar	monopolar	nice movie with obvious asymmetric spindle in AB
S10E6	bipolar	bipolar	bipolar
8022022
S10E	monopolar	monopolar	ns	monopolar during first and second cell cycle.
S10E4	bipolar	bipolar	monopolar	first cytokinesis failed followed by what appeared to be a tripolar spindle
ns= not scorable
Totals	8/9 bipolar	6/8 bipolar	3/7 bipolar	total two cell: 9/15 bipolar

## Sheet: 3A
3A
12122021
	1st	AB	P1	comments
3Ab	bipolar	bipolar	bipolar	ends at beginning of 4 cell stage
3A2	bipolar	bipolar	bipolar	multipolar spindles beginning at 4 cell stage 1/4
2192022
3A1	bipolar	bipolar	bipolar	2/4 multipoles at 4 cell stage
3A2	bipolar	bipolar	bipolar	multipolar at 4 cell stage 1/1
1162022
3A1	bipolar	ns	ns
3A1	ns	bipolar	bipolar	0/4 multiploar at 4 cell stage
3A1	ns	bipolar	bipolar	0/4 multipolar at 4 cell stage
1302022
3A1	tetra polar	ns	ns	most likely cell division failure. Too difficult to score
3A2	bipolar	bipolar	bipolar	0/4 multipolar at 4 cell stage
3A2	ns	bipolar	bipolar	1/4 multipolar at 4 cell stage
2052022
3A1	bipolar	bipolar	bipolar	0/4 multipolar at 4 cell stage
3A1	ns	bipolar	bipolar	1/4 multipolar at 4 cell stage good movie
3A2	bipolar	bipolar	bipolar	0/4 multipolar at 4 cell stage
3A2	bipolar	bipolar	bipolar	0/4 multipolar at 4 cell stage
3A2	ns	bipolar	bipolar	0/4 multipolar at 4 cell stage
2122022
3A1	ns	ns	ns	very sick embryo with slow development do not score
3A3	ns	bipolar	bipolar	0/4 multipolar at 4 cell stage
3A3	bipolar	bipolar	bipolar	0/4 multipolar at 4 cell stage
3A4	bipolar	bipolar	bipolar	0/4 multipolar at 4 cell stage -multipolar later-nice movie
3A5	ns	bipolar	bipolar	0/4 multipolar at 4 cell stage -multipolar later
3A5	bipolar	bipolar	bipolar	1/4 multipolar at 4 cell stage
2192022
3A	bipolar	bipolar	bipolar	0/4 multipolar at 4 cell stage
ns=not scorable				total 6/18 embryos with multipolar spindles	0.333
				total 7/69 cells with multipoloar spindles	10.1
