# Supplementary material for: The kinase ZYG-1 phosphorylates the cartwheel protein SAS-5 to drive centriole assembly in C. elegans
Source: EMBO Rep. 2024 May 14;25(6):2698–721. doi: 10.1038/s44319-024-00157-y (PMC11169420; doi:10.1038/s44319-024-00157-y)
Supplement: Supplementary file 7 — Source data Fig. 4 [file 44319_2024_157_MOESM7_ESM.zip]

Archive with 30 entries (26 files):
- FIG4/
- __MACOSX/._FIG4
- FIG4/.DS_Store
- __MACOSX/FIG4/._.DS_Store
- FIG4/4B/
- __MACOSX/FIG4/._4B
- FIG4/4C/
- __MACOSX/FIG4/._4C
- FIG4/4D/
- __MACOSX/FIG4/._4D
- FIG4/4B/.DS_Store
- __MACOSX/FIG4/4B/._.DS_Store
- FIG4/4B/EMBOR-2024-58785_source data red channel for Fig 4B.tif
- __MACOSX/FIG4/4B/._EMBOR-2024-58785_source data red channel for Fig 4B.tif
- FIG4/4B/EMBOR-2024-58785_source data README for Fig 4B.docx
- __MACOSX/FIG4/4B/._EMBOR-2024-58785_source data README for Fig 4B.docx
- FIG4/4B/EMBOR-2024-58785_source data green channel for Fig4B.tif
- __MACOSX/FIG4/4B/._EMBOR-2024-58785_source data green channel for Fig4B.tif
- FIG4/4C/.DS_Store
- __MACOSX/FIG4/4C/._.DS_Store
- FIG4/4C/EMBOR-2024-58785_source data red channel for Fig 4C.tif
- __MACOSX/FIG4/4C/._EMBOR-2024-58785_source data red channel for Fig 4C.tif
- FIG4/4C/EMBOR-2024-58785_source data README for Fig 4C.docx
- __MACOSX/FIG4/4C/._EMBOR-2024-58785_source data README for Fig 4C.docx
- FIG4/4C/EMBOR-2024-58785_source data green channel for Fig4C.tif
- __MACOSX/FIG4/4C/._EMBOR-2024-58785_source data green channel for Fig4C.tif
- FIG4/4D/.DS_Store
- __MACOSX/FIG4/4D/._.DS_Store
- FIG4/4D/EMBOR-2024-58785_source data for Fig 4D.xlsx
- __MACOSX/FIG4/4D/._EMBOR-2024-58785_source data for Fig 4D.xlsx
