# Supplementary material for: The kinase ZYG-1 phosphorylates the cartwheel protein SAS-5 to drive centriole assembly in C. elegans
Source: EMBO Rep. 2024 May 14;25(6):2698–721. doi: 10.1038/s44319-024-00157-y (PMC11169420; doi:10.1038/s44319-024-00157-y)
Supplement: Supplementary file 7 — Source data Fig. 4 [file 44319_2024_157_MOESM7_ESM.zip › FIG4/4D/EMBOR-2024-58785_source data for Fig 4D.xlsx]

## Sheet: Sheet1
						Normalized integrated intensity of GFP at the centrioles
					WT	early prophase	Late Prophase	prometa	meta
						0.451555	0.643525	0.690074	0.431413
						1.77646	1.226	1.08503	0.787645
						0.771988	0.162904	0.511079	0.42872
					S10A	0.429838	0.121947	0.105845	-0.00380014
						0.0957795	0.47124	0.320205	0.0246153
						0.929505	0.23182	0.181026	0.219507
						0.992385	1.07271	0.353105	0.190863
						0.383974	0.129113	0.201385	0.249497
						1.47481	0.782498	0.30521	0.165141
						-0.00648192		0.00603686	-0.0360272
						0.562078		0.149472	0.120383
						0.94361	0.694547	0.672853	-0.0154402
						0.432531	0.346612		0.0631074
						0.736394	0.112098	0.121045	0.128885
