# Supplementary material for: The kinase ZYG-1 phosphorylates the cartwheel protein SAS-5 to drive centriole assembly in C. elegans
Source: EMBO Rep. 2024 May 14;25(6):2698–721. doi: 10.1038/s44319-024-00157-y (PMC11169420; doi:10.1038/s44319-024-00157-y)
Supplement: Supplementary file 8 — Source data Fig. 5 [file 44319_2024_157_MOESM8_ESM.zip]

Archive with 30 entries (26 files):
- FIG5/
- __MACOSX/._FIG5
- FIG5/.DS_Store
- __MACOSX/FIG5/._.DS_Store
- FIG5/5C/
- __MACOSX/FIG5/._5C
- FIG5/5D/
- __MACOSX/FIG5/._5D
- FIG5/5B/
- __MACOSX/FIG5/._5B
- FIG5/5C/EMBOR-2024-58785_source data README for Fig 5C.docx
- __MACOSX/FIG5/5C/._EMBOR-2024-58785_source data README for Fig 5C.docx
- FIG5/5C/EMBOR-2024-58785_source data red channel for Fig 5C.tif
- __MACOSX/FIG5/5C/._EMBOR-2024-58785_source data red channel for Fig 5C.tif
- FIG5/5C/.DS_Store
- __MACOSX/FIG5/5C/._.DS_Store
- FIG5/5C/EMBOR-2024-58785_source data green channel for Fig5C.tif
- __MACOSX/FIG5/5C/._EMBOR-2024-58785_source data green channel for Fig5C.tif
- FIG5/5D/.DS_Store
- __MACOSX/FIG5/5D/._.DS_Store
- FIG5/5D/EMBOR-2024-58785_source data for Fig 5D.xlsx
- __MACOSX/FIG5/5D/._EMBOR-2024-58785_source data for Fig 5D.xlsx
- FIG5/5B/EMBOR-2024-58785_source data red channel for Fig 5B.tif
- __MACOSX/FIG5/5B/._EMBOR-2024-58785_source data red channel for Fig 5B.tif
- FIG5/5B/.DS_Store
- __MACOSX/FIG5/5B/._.DS_Store
- FIG5/5B/EMBOR-2024-58785_source data README for Fig 5B.docx
- __MACOSX/FIG5/5B/._EMBOR-2024-58785_source data README for Fig 5B.docx
- FIG5/5B/EMBOR-2024-58785_source data green channel for Fig5B.tif
- __MACOSX/FIG5/5B/._EMBOR-2024-58785_source data green channel for Fig5B.tif
