# Supplementary material for: The kinase ZYG-1 phosphorylates the cartwheel protein SAS-5 to drive centriole assembly in C. elegans
Source: EMBO Rep. 2024 May 14;25(6):2698–721. doi: 10.1038/s44319-024-00157-y (PMC11169420; doi:10.1038/s44319-024-00157-y)
Supplement: Supplementary file 8 — Source data Fig. 5 [file 44319_2024_157_MOESM8_ESM.zip › FIG5/5D/EMBOR-2024-58785_source data for Fig 5D.xlsx]

## Sheet: Sheet1
					Normalized integrated SAS-4::GFP Intensities at the centriole
					WT	early prop	late prop	prometa	meta
						0.736759	0.718102	0.690582	0.456654
						0.506735	0.430506	0.283059	0.275533
						0.695558	0.618661	0.971337	0.539038
						0.172259	1.00002	1.12881
						0.449145	0.209327	0.427763	0.223219
						0.485106	0.268692	0.507632	0.425723
						0	0.710593	0.637547	0.560632
					S10A	early prop	late prop	prometa	meta
						0.0466519	0.157224	0.166315	0.117395
						0.0327777	0.0919322	0.120138	0.0919146
						0.0477773	0.15223	0.109657	0.00750862
						0.0436801	0.127435	0.0307203	0.0247943
						0.092618	0.138127	0.18135	0.0498347
						0.0386685	0.105103	0.0584863	0.0550573
						0.0773546	0.0364177	0.081698	0.0445945
